# Supplementary material for: A new combination in Lapanthus (Bromeliaceae)
Source: PhytoKeys. 2012 Oct 26;(17):63–8. doi: 10.3897/phytokeys.17.3642 (PMC3519354; doi:10.3897/phytokeys.17.3642)
Supplement: XML Treatment for Lapanthus vidaliorum [file phytokeys.17.3642-treatment1.xml]

<!DOCTYPE tp:taxon-treatment
  PUBLIC "-//TaxonX//DTD Taxonomic Treatment Publishing DTD v0 20100105//EN" "tax-treatment-NSO.dtd">
<tp:taxon-treatment xmlns:tp="http://www.plazi.org/taxpub"><tp:treatment-meta><mixed-citation publication-type="journal"><person-group><name><surname>Louzada</surname><given-names>Rafael Batista</given-names></name><name><surname>Wanderley</surname><given-names>Maria das Graças Lapa</given-names></name></person-group><article-title>A new combination in 
                    <italic>Lapanthus</italic> (Bromeliaceae)
                </article-title><source>PhytoKeys</source><day>26</day><month>10</month><year>2012</year><volume>2012</volume><issue>17</issue><fpage>63</fpage><lpage>68</lpage><pub-id pub-id-type="doi">10.3897/phytokeys.17.3642</pub-id></mixed-citation></tp:treatment-meta><tp:nomenclature><tp:taxon-name>
                        <tp:taxon-name-part taxon-name-part-type="genus">Lapanthus</tp:taxon-name-part>
                        <tp:taxon-name-part taxon-name-part-type="species">vidaliorum</tp:taxon-name-part>
                    <object-id xmlns:xlink="http://www.w3.org/1999/xlink" xlink:type="simple">urn:lsid:ipni.org:names:77122665-1</object-id>
                    <object-id xmlns:xlink="http://www.w3.org/1999/xlink" xlink:type="simple">http://species-id.net/wiki/Lapanthus_vidaliorum</object-id>
                    </tp:taxon-name><tp:taxon-authority>(O.B.C. Ribeiro &amp; C.C. Paula) Louzada &amp; Wand.</tp:taxon-authority><tp:taxon-status xmlns:xlink="http://www.w3.org/1999/xlink" xlink:type="simple">comb. nov.</tp:taxon-status><xref ref-type="fig" rid="F1">Figs 1, A–B</xref><xref ref-type="fig" rid="F2">, 2</xref><tp:nomenclature-citation-list><tp:nomenclature-citation><tp:taxon-name>Orthophytum vidaliorum</tp:taxon-name><comment> O.B.C. Ribeiro &amp; C.C. Paula. Brittonia 62: 145, f. 1. 2010. Type: Brazil. Minas Gerais: Santa Bárbara, Serra de Capanema, <named-content xmlns:xlink="http://www.w3.org/1999/xlink" content-type="dwc:verbatimCoordinates" xlink:type="simple">20°11'29"S, 43°35'05.1"W</named-content>, 1469 m elev., 19 Aug 2008, <italic>O.B.C. Ribeiro 208</italic> (holotype: VIC!; isotype: HB). [Basionym]</comment></tp:nomenclature-citation></tp:nomenclature-citation-list></tp:nomenclature><tp:treatment-sec sec-type="Notes"><title>Notes.</title><p>When <italic><tp:taxon-name>Orthophytum vidaliorum</tp:taxon-name></italic> was described, <xref ref-type="bibr" rid="B4">Ribeiro and Paula (2010)</xref> discussed its morphological relationship with <italic><tp:taxon-name>Orthophytum itambense</tp:taxon-name></italic>. It was emphasized that these species share similar habitat, plant size, leaves, inflorescence and flower structure. Moreover, they state that <italic><tp:taxon-name>Orthophytum vidaliorum</tp:taxon-name></italic> is also closely related to <italic><tp:taxon-name>Orthophytum supthutii</tp:taxon-name></italic> which was recently synonymized under <italic><tp:taxon-name>Lapanthus duartei</tp:taxon-name></italic>. In the same article the authors also mentioned that <italic><tp:taxon-name>Orthophytum vidaliorum</tp:taxon-name></italic> could be included in a different and unpublished genus proposed by <xref ref-type="bibr" rid="B2">Louzada (2008)</xref> in his master’s thesis, which later was validly published under the name <italic><tp:taxon-name>Lapanthus</tp:taxon-name></italic> by <xref ref-type="bibr" rid="B3">Louzada and Versieux (2010)</xref>.</p><p>Besides, some morphological characters such as the rosette shape, the morphology and size of the leaves and the size of the flowers support the decision to include <italic><tp:taxon-name>Orthophytum vidaliorum</tp:taxon-name></italic> under <italic><tp:taxon-name>Lapanthus</tp:taxon-name></italic>.</p><table-wrap id="T2" position="float" orientation="portrait"><label>Table 2.</label><caption><p>Comparison of diagnostic characters in <italic><tp:taxon-name>Lapanthus</tp:taxon-name></italic> species.</p></caption><table><tbody><tr><th rowspan="1" colspan="1">Character</th><th rowspan="1" colspan="1"><italic><tp:taxon-name>Lapanthus vidaliorum</tp:taxon-name></italic></th><th rowspan="1" colspan="1"><italic><tp:taxon-name>Lapanthus duartei</tp:taxon-name></italic></th><th rowspan="1" colspan="1"><italic><tp:taxon-name>Lapanthus itambensis</tp:taxon-name></italic></th></tr><tr><td rowspan="1" colspan="1">Leaf-blade indument</td><td rowspan="1" colspan="1">glabrous</td><td rowspan="1" colspan="1">lepidote</td><td rowspan="1" colspan="1">lepidote</td></tr><tr><td rowspan="1" colspan="1">Inflorescence branching</td><td rowspan="1" colspan="1">simple</td><td rowspan="1" colspan="1">compound</td><td rowspan="1" colspan="1">pseudo-simple</td></tr><tr><td rowspan="1" colspan="1">Petal length</td><td rowspan="1" colspan="1">2.5–2.6 mm</td><td rowspan="1" colspan="1">2.8–3.8 mm</td><td rowspan="1" colspan="1">4.1 mm</td></tr><tr><td rowspan="1" colspan="1">Petal color</td><td rowspan="1" colspan="1">greenish-yellow</td><td rowspan="1" colspan="1">orange</td><td rowspan="1" colspan="1">white</td></tr><tr><td rowspan="1" colspan="1">Petal appendages</td><td rowspan="1" colspan="1">obdeltoid</td><td rowspan="1" colspan="1">lanceolate</td><td rowspan="1" colspan="1">lanceolate</td></tr></tbody></table></table-wrap><p><!--PageBreak--><bold>Identification key for the species of <italic><tp:taxon-name>Lapanthus</tp:taxon-name></italic></bold></p><table-wrap content-type="key" position="anchor" orientation="portrait"><table><tbody><tr><td rowspan="1" colspan="1">1a</td><td rowspan="1" colspan="1">Inflorescence compound, sepals high connate </td><td rowspan="1" colspan="1"><italic><tp:taxon-name>Lapanthus duartei</tp:taxon-name></italic></td></tr><tr><td rowspan="1" colspan="1">1b</td><td rowspan="1" colspan="1">Inflorescence simple or pseudo-simple, sepals free or nearly so </td><td rowspan="1" colspan="1">2<!--PageBreak--></td></tr><tr><td rowspan="1" colspan="1">2a</td><td rowspan="1" colspan="1">Inflorescence simple, petals greenish-yellow, petal appendages obdeltoid</td><td rowspan="1" colspan="1"><italic><tp:taxon-name>Lapanthus vidaliorum</tp:taxon-name></italic></td></tr><tr><td rowspan="1" colspan="1">2b</td><td rowspan="1" colspan="1">Inflorescence pseudo-simple, petals white, petal appendages lanceolate </td><td rowspan="1" colspan="1"><italic><tp:taxon-name>Lapanthus itambensis</tp:taxon-name></italic></td></tr></tbody></table></table-wrap><fig id="F1" position="float" orientation="portrait"><label>Figure 1.</label><caption><p><bold>A–B</bold>. <italic><tp:taxon-name>Lapanthus vidaliorum</tp:taxon-name></italic>. <bold>A</bold> Habitat <bold>B</bold> Habitat in the wild <bold>C</bold> <italic><tp:taxon-name>Lapanthus duartei</tp:taxon-name></italic> in the wild <bold>D</bold> <italic><tp:taxon-name>Lapanthus itambensis</tp:taxon-name></italic> in cultivation (Photo: <bold>A–B</bold> Otávio Ribeiro).</p></caption><graphic xmlns:xlink="http://www.w3.org/1999/xlink" xlink:href="PhytoKeys-017-063-g001.jpg" position="float" orientation="portrait" xlink:type="simple"/></fig><fig id="F2" position="float" orientation="portrait"><label>Figure 2.</label><caption><p>Holotype of <italic><tp:taxon-name>Lapanthus vidaliorum</tp:taxon-name></italic> (Photo: Elídio Guarçoni).</p></caption><graphic xmlns:xlink="http://www.w3.org/1999/xlink" xlink:href="PhytoKeys-017-063-g002.jpg" position="float" orientation="portrait" xlink:type="simple"/></fig></tp:treatment-sec><tp:treatment-sec sec-type="Distribution"><title>Distribution.</title><p><italic><tp:taxon-name>Lapanthus vidaliorum</tp:taxon-name></italic> occurs in the southernmost part of the Espinhaço Range, in an iron–rich region called Quadrilátero Ferrífero (Iron Quadrangle) in the Brazilian state of Minas Gerais. Although it occurs in an iron–rich area, <italic><tp:taxon-name>Lapanthus vidaliorum</tp:taxon-name></italic> was found inhabiting quartizitic–sandstone rocky outcrops (<xref ref-type="bibr" rid="B4">Ribeiro and Paula 2010</xref>) The present combination extends the genus distribution approximately 120 km southward (<xref ref-type="fig" rid="F3">Fig. 3</xref>).</p><fig id="F3" position="float" orientation="portrait"><label>Figure 3.</label><caption><p>Distribution map of <italic><tp:taxon-name>Lapanthus vidaliorum</tp:taxon-name></italic> (circle), <italic><tp:taxon-name>Lapanthus duartei</tp:taxon-name></italic> (triangle), and <italic><tp:taxon-name>Lapanthus itambensis</tp:taxon-name></italic> (square).</p></caption><graphic xmlns:xlink="http://www.w3.org/1999/xlink" xlink:href="PhytoKeys-017-063-g003.jpg" position="float" orientation="portrait" xlink:type="simple"/></fig></tp:treatment-sec><tp:treatment-sec sec-type="Conservation"><title>Conservation.</title><p><italic><tp:taxon-name>Lapanthus vidaliorum</tp:taxon-name></italic> is an endangered species, known only from the type–population, which is small in number of individuals, being about 3.5 kilometers from the iron ore mine Capanema and surrounded by an <italic><tp:taxon-name>Eucalyptus</tp:taxon-name></italic> plantation. Therefore, according to <xref ref-type="bibr" rid="B1">IUCN (2001)</xref> criteria this species is considered critically endangered (criteria B2a).</p></tp:treatment-sec><ref-list><ref id="B4"><mixed-citation xmlns:xlink="http://www.w3.org/1999/xlink" xlink:type="simple"><person-group><name name-style="western"><surname>Ribeiro</surname><given-names>OBC</given-names></name><name name-style="western"><surname>Paula</surname><given-names>CC</given-names></name></person-group> (<year>2010</year>)<article-title> A new species of <italic>Orthophytum</italic> (Bromeliaceae, Bromelioideae) from Minas Gerais, Brazil.</article-title><source>Brittonia </source><volume>62</volume> (<issue>2</issue>): <fpage>145</fpage>-<lpage>148</lpage>. doi: <ext-link ext-link-type="uri" xlink:href="http://dx.doi.org/10.1007/s12228-009-9105-9" xlink:type="simple">10.1007/s12228-009-9105-9</ext-link></mixed-citation></ref><ref id="B2"><mixed-citation xmlns:xlink="http://www.w3.org/1999/xlink" xlink:type="simple"><person-group><name name-style="western"><surname>Louzada</surname><given-names>RB</given-names></name></person-group> (<year>2008</year>)<source> Taxonomia e citogenética das espécies de inflorescência sessile do gênero <italic>Orthophytum</italic> Beer (Bromeliaceae). Master Thesis, Instituto de Botânica, Brasil.</source></mixed-citation></ref><ref id="B3"><mixed-citation xmlns:xlink="http://www.w3.org/1999/xlink" xlink:type="simple"><person-group><name name-style="western"><surname>Louzada</surname><given-names>RB</given-names></name><name name-style="western"><surname>Versieux</surname><given-names>LM</given-names></name></person-group> (<year>2010</year>)<article-title> <italic>Lapanthus</italic> (Bromeliaceae, Bromelioideae): a new genus from the southern Espinhaço Range, Brazil.</article-title><source>Systematic Botany </source><volume>35</volume> (<issue>3</issue>): <fpage>497</fpage>-<lpage>503</lpage>. doi: <ext-link ext-link-type="uri" xlink:href="http://dx.doi.org/10.1600/036364410792495908" xlink:type="simple">10.1600/036364410792495908</ext-link></mixed-citation></ref><ref id="B1"><mixed-citation xmlns:xlink="http://www.w3.org/1999/xlink" xlink:type="simple"><person-group><name name-style="western"><surname>International Union for Conservation of Nature and Natural Resources – IUCN</surname></name></person-group> (<year>2001</year>)<source> IUCN Red List Categories and Criteria, Version 3.1. <ext-link ext-link-type="uri" xlink:href="http://www.iucn.org" xlink:type="simple">http://www.iucn.org</ext-link></source></mixed-citation></ref></ref-list></tp:taxon-treatment>
